# Supplementary material for: Comprehensive Diagnosis of Viral Hepatitis in Spain: Bases for Implementation
Source: Viruses. 2025 May 3;17(5):667. doi: 10.3390/v17050667 (PMC12116091; doi:10.3390/v17050667)
Supplement: Supplementary file 1 [file viruses-17-00667-s001.zip]

Archive with 1 entries (1 files):
- viruses-3628579-supplementary.pdf
